# Supplementary material for: Yoda1 Enhanced Low-Magnitude High-Frequency Vibration on Osteocytes in Regulation of MDA-MB-231 Breast Cancer Cell Migration
Source: Cancers (Basel). 2022 Jul 13;14(14):3395. doi: 10.3390/cancers14143395 (PMC9324638; doi:10.3390/cancers14143395)
Supplement: Supplementary file 1 [file cancers-14-03395-s001.zip]

Archive with 1 entries (1 files):
- cancers-1788263-supplementary.pdf
